# Supplementary material for: 6-Pentyl-α-Pyrone from Trichoderma gamsii Exert Antioxidant and Anti-Inflammatory Properties in Lipopolysaccharide-Stimulated Mouse Macrophages
Source: Antioxidants (Basel). 2023 Nov 22;12(12):2028. doi: 10.3390/antiox12122028 (PMC10741142; doi:10.3390/antiox12122028)
Supplement: Supplementary file 1 [file antioxidants-12-02028-s001.zip]

Archive with 1 entries (1 files):
- antioxidants-2698724-supplementary.pptx
